# Supplementary material for: Microbiological and Chemical Profiles of Kiwi Kefir-like Beverages Produced Using Different Agitation Speeds and Kefir Grain Weights
Source: Foods. 2025 May 9;14(10):1681. doi: 10.3390/foods14101681 (PMC12111302; doi:10.3390/foods14101681)
Supplement: Supplementary file 1 [file foods-14-01681-s001.zip]

Archive with 1 entries (1 files):
- foods-3613453-supplementary.pdf
